# Supplementary material for: Smoking-Associated Exposure of Human Primary Bronchial Epithelial Cells to Aldehydes: Impact on Molecular Mechanisms Controlling Mitochondrial Content and Function
Source: Cells. 2022 Nov 3;11(21):3481. doi: 10.3390/cells11213481 (PMC9655975; doi:10.3390/cells11213481)
Supplement: Supplementary file 1 [file cells-11-03481-s001.zip]

Archive with 1 entries (1 files):
- cells-1822376-supplementary.pdf
